# Supplementary material for: First Evidence of Familial Transmission of Hereditary Gastrointestinal Polyposis Associated with Germline APC Variant in Jack Russell Terriers
Source: Vet Sci. 2023 Jul 5;10(7):439. doi: 10.3390/vetsci10070439 (PMC10385476; doi:10.3390/vetsci10070439)
Supplement: Supplementary file 1 [file vetsci-10-00439-s001.zip]

Archive with 1 entries (1 files):
- vetsci-2416026-supplementary.pdf
